# Supplementary material for: Phasor-based hyperspectral snapshot microscopy allows fast imaging of live, three-dimensional tissues for biomedical applications
Source: Commun Biol. 2021 Jun 11;4:721. doi: 10.1038/s42003-021-02266-z (PMC8195998; doi:10.1038/s42003-021-02266-z)
Supplement: Supplementary file 7 — Supplementary Data 1 [file 42003_2021_2266_MOESM7_ESM.xlsx]

## Sheet: Sheet1
Wavelength	Emission
300	0
301	0
302	0
303	0
304	0
305	0
306	0
307	0
308	0
309	0
310	0
311	0
312	0
313	0
314	0
315	0
316	0
317	0
318	0
319	0
320	0
321	0
322	0
323	0
324	0
325	0
326	0
327	0
328	0
329	0
330	0
331	0
332	0
333	0
334	0
335	0
336	0
337	0
338	0
339	0
340	0
341	0
342	0
343	0
344	0
345	0
346	0
347	0
348	0
349	0
350	0
351	0
352	0
353	0
354	0
355	0
356	0
357	0
358	0
359	0
360	0
361	0
362	0
363	0
364	0
365	0
366	0
367	0
368	0
369	0
370	0
371	0
372	0
373	0
374	0
375	0
376	0
377	0
378	0
379	0
380	0
381	0
382	0
383	0
384	0
385	0
386	0
387	0
388	0
389	0
390	0
391	0
392	0
393	0
394	0
395	0
396	0
397	0
398	0
399	0
400	0
401	0
402	0
403	0
404	0
405	0
406	0
407	0
408	0
409	0
410	0
411	0
412	0
413	0
414	0
415	0
416	0
417	0
418	0
419	0
420	0
421	0
422	0
423	0
424	0
425	0
426	0
427	0
428	0
429	0
430	0
431	0
432	0
433	0
434	0
435	0
436	0
437	0
438	0
439	0
440	0
441	0
442	0
443	0
444	0
445	0
446	0
447	0
448	0
449	0
450	0
451	0
452	0
453	0
454	0
455	0
456	0
457	0
458	0
459	0
460	0
461	0
462	0
463	0
464	0
465	0
466	0
467	0
468	0
469	0
470	0
471	0
472	0
473	0
474	0
475	0
476	0
477	0
478	0
479	0
480	0
481	0
482	0
483	0
484	0
485	0
486	0
487	0
488	0
489	0
490	4.42662
491	4.42415
492	4.92952
493	5.73521
494	6.82501
495	8.35415
496	10.245
497	12.6583
498	16.0158
499	19.6932
500	24.4336
501	29.8896
502	36.0288
503	42.9154
504	50.4146
505	58.5461
506	66.483
507	74.3844
508	81.2677
509	87.371
510	92.6552
511	96.4974
512	98.4608
513	99.7901
514	100
515	98.7473
516	96.8177
517	94.2124
518	91.5951
519	88.9816
520	85.8064
521	82.5068
522	78.7923
523	75.2628
524	72.669
525	70.3023
526	68.6771
527	66.7308
528	64.7264
529	63.1975
530	61.7257
531	60.4688
532	59.5475
533	58.9608
534	58.4141
535	57.6029
536	56.8626
537	56.2244
538	55.838
539	54.5967
540	53.7125
541	52.9568
542	52.0493
543	51.4196
544	50.4088
545	48.8438
546	47.3057
547	45.995
548	44.6957
549	43.4815
550	42.4557
551	41.4737
552	40.3173
553	39.0241
554	37.6046
555	36.5713
556	35.4805
557	34.6555
558	33.5197
559	32.6221
560	31.3839
561	30.6041
562	29.5674
563	28.6906
564	27.9503
565	27.1615
566	26.4168
567	25.5234
568	25.1079
569	24.3568
570	24.0148
571	23.3532
572	22.9368
573	22.4932
574	22.1624
575	21.5832
576	21.1944
577	20.6302
578	20.0386
579	19.8131
580	19.6137
581	19.4715
582	18.873
583	18.5221
584	17.9832
585	17.678
586	17.1049
587	16.8625
588	16.3528
589	16.0953
590	15.8818
591	15.5322
592	15.1725
593	14.7304
594	14.6276
595	14.3305
596	13.9038
597	13.6735
598	13.7215
599	13.4444
600	13.111
601	12.8359
602	12.603
603	12.3854
604	12.0914
605	11.8616
606	11.815
607	11.4988
608	11.4708
609	11.1132
610	10.9295
611	10.6558
612	10.4977
613	10.3838
614	10.149
615	10.0108
616	9.84887
617	9.68998
618	9.1741
619	9.14573
620	9.02083
621	8.86891
622	8.61037
623	8.42785
624	8.08702
625	8.00422
626	7.88889
627	7.70151
628	7.40962
629	7.30734
630	7.14255
631	7.15254
632	6.76259
633	6.65199
634	6.49645
635	6.32424
636	6.10034
637	6.08833
638	5.99
639	5.73594
640	5.86675
641	5.73043
642	5.62629
643	5.39189
644	5.40694
645	5.33537
646	5.20948
647	5.15122
648	4.95908
649	4.91076
650	4.87627
651	0
652	0
653	0
654	0
655	0
656	0
657	0
658	0
659	0
660	0
661	0
662	0
663	0
664	0
665	0
666	0
667	0
668	0
669	0
670	0
671	0
672	0
673	0
674	0
675	0
676	0
677	0
678	0
679	0
680	0
681	0
682	0
683	0
684	0
685	0
686	0
687	0
688	0
689	0
690	0
691	0
692	0
693	0
694	0
695	0
696	0
697	0
698	0
699	0
700	0
701	0
702	0
703	0
704	0
705	0
706	0
707	0
708	0
709	0
710	0
711	0
712	0
713	0
714	0
715	0
716	0
717	0
718	0
719	0
720	0
721	0
722	0
723	0
724	0
725	0
726	0
727	0
728	0
729	0
730	0
731	0
732	0
733	0
734	0
735	0
736	0
737	0
738	0
739	0
740	0
741	0
742	0
743	0
744	0
745	0
746	0
747	0
748	0
749	0
750	0
751	0
752	0
753	0
754	0
755	0
756	0
757	0
758	0
759	0
760	0
761	0
762	0
763	0
764	0
765	0
766	0
767	0
768	0
769	0
770	0
771	0
772	0
773	0
774	0
775	0
776	0
777	0
778	0
779	0
780	0
781	0
782	0
783	0
784	0
785	0
786	0
787	0
788	0
789	0
790	0
791	0
792	0
793	0
794	0
795	0
796	0
797	0
798	0
799	0
800	0
801	0
802	0
803	0
804	0
805	0
806	0
807	0
808	0
809	0
810	0
811	0
812	0
813	0
814	0
815	0
816	0
817	0
818	0
819	0
820	0
821	0
822	0
823	0
824	0
825	0
826	0
827	0
828	0
829	0
830	0
831	0
832	0
833	0
834	0
835	0
836	0
837	0
838	0
839	0
840	0
841	0
842	0
843	0
844	0
845	0
846	0
847	0
848	0
849	0
850	0
851	0
852	0
853	0
854	0
855	0
856	0
857	0
858	0
859	0
860	0
861	0
862	0
863	0
864	0
865	0
866	0
867	0
868	0
869	0
870	0
871	0
872	0
873	0
874	0
875	0
876	0
877	0
878	0
879	0
880	0
881	0
882	0
883	0
884	0
885	0
886	0
887	0
888	0
889	0
890	0
891	0
892	0
893	0
894	0
895	0
896	0
897	0
898	0
899	0
900	0
901	0
902	0
903	0
904	0
905	0
906	0
907	0
908	0
909	0
910	0
911	0
912	0
913	0
914	0
915	0
916	0
917	0
918	0
919	0
920	0
921	0
922	0
923	0
924	0
925	0
926	0
927	0
928	0
929	0
930	0
931	0
932	0
933	0
934	0
935	0
936	0
937	0
938	0
939	0
940	0
941	0
942	0
943	0
944	0
945	0
946	0
947	0
948	0
949	0
950	0
951	0
952	0
953	0
954	0
955	0
956	0
957	0
958	0
959	0
960	0
961	0
962	0
963	0
964	0
965	0
966	0
967	0
968	0
969	0
970	0
971	0
972	0
973	0
974	0
975	0
976	0
977	0
978	0
979	0
980	0
981	0
982	0
983	0
984	0
985	0
986	0
987	0
988	0
989	0
990	0
991	0
992	0
993	0
994	0
995	0
996	0
997	0
998	0
999	0
