# Supplementary material for: Phasor-based hyperspectral snapshot microscopy allows fast imaging of live, three-dimensional tissues for biomedical applications
Source: Commun Biol. 2021 Jun 11;4:721. doi: 10.1038/s42003-021-02266-z (PMC8195998; doi:10.1038/s42003-021-02266-z)
Supplement: Supplementary file 8 — Supplementary Data 2 [file 42003_2021_2266_MOESM8_ESM.xlsx]

## Sheet: Sheet1
lambda (nm)	T	T
400	44.471	82.987
401	44.65	83.033
402	44.794	83.06
403	44.924	83.009
404	45.077	82.996
405	45.31	83.024
406	45.566	83.004
407	45.93	82.94
408	46.35	82.79
409	46.932	82.503
410	47.643	82.235
411	48.567	81.91
412	49.65	81.669
413	50.914	81.442
414	52.38	81.352
415	53.828	81.208
416	55.429	81.067
417	57.057	80.928
418	58.5	80.563
419	59.873	80.089
420	61.103	79.455
421	62.194	78.88
422	63.188	78.157
423	64.107	77.524
424	65.039	76.901
425	65.888	76.392
426	66.699	75.915
427	67.461	75.504
428	68.169	75.018
429	68.835	74.574
430	69.43	74.017
431	70.014	73.502
432	70.55	72.928
433	70.99	72.398
434	71.397	71.875
435	71.776	71.356
436	72.148	70.897
437	72.389	70.425
438	72.708	69.955
439	72.967	69.47
440	73.268	68.988
441	73.593	68.52
442	73.811	68.027
443	74.114	67.565
444	74.4	67.13
445	74.682	66.701
446	75.022	66.248
447	75.35	65.867
448	75.645	65.39
449	75.97	64.965
450	76.33	64.452
451	76.676	63.875
452	76.997	63.27
453	77.349	62.56
454	77.846	61.743
455	78.327	60.865
456	78.815	59.903
457	79.234	58.923
458	79.675	57.906
459	80.106	56.947
460	80.465	55.94
461	80.7	54.962
462	80.903	54.004
463	80.96	53.074
464	81.008	52.156
465	80.97	51.185
466	80.953	50.217
467	80.962	49.196
468	80.872	48.122
469	80.896	46.989
470	80.968	45.796
471	80.996	44.62
472	81.074	43.42
473	81.188	42.251
474	81.282	41.081
475	81.319	39.971
476	81.298	38.934
477	81.251	37.954
478	81.129	37.068
479	81.01	36.24
480	80.922	35.458
481	80.812	34.712
482	80.713	34.017
483	80.618	33.306
484	80.603	32.619
485	80.486	31.863
486	80.466	31.109
487	80.297	30.316
488	80.069	29.45
489	79.814	28.593
490	79.521	27.712
491	79.193	26.857
492	78.79	26.01
493	78.403	25.182
494	77.966	24.429
495	77.546	23.665
496	77.098	22.948
497	76.686	22.236
498	76.365	21.539
499	75.94	20.841
500	75.586	20.144
501	75.271	19.404
502	74.967	18.692
503	74.642	17.904
504	74.257	17.125
505	73.84	16.289
506	73.318	15.485
507	72.781	14.713
508	72.173	13.936
509	71.534	13.197
510	70.839	12.53
511	70.112	11.908
512	69.314	11.294
513	68.527	10.758
514	67.681	10.253
515	66.792	9.773
516	65.89	9.308
517	65.002	8.849
518	64.059	8.392
519	63.109	7.904
520	62.211	7.415
521	61.234	6.9
522	60.309	6.386
523	59.456	5.864
524	58.588	5.333
525	57.755	4.795
526	57.015	4.324
527	56.278	3.873
528	55.578	3.44
529	54.908	3.067
530	54.303	2.736
531	53.671	2.443
532	53.034	2.198
533	52.403	1.985
534	51.728	1.806
535	51.017	1.652
536	50.202	1.535
537	49.349	1.435
538	48.482	1.337
539	47.612	1.26
540	46.729	1.192
541	45.819	1.136
542	44.967	1.091
543	44.135	1.054
544	43.311	1.023
545	42.529	1.001
546	41.818	0.987
547	41.11	0.978
548	40.483	0.975
549	39.89	0.978
550	39.322	0.989
551	38.787	1.003
552	38.267	1.027
553	37.722	1.057
554	37.147	1.096
555	36.563	1.14
556	35.94	1.193
557	35.217	1.258
558	34.465	1.332
559	33.643	1.418
560	32.791	1.518
561	31.888	1.63
562	30.945	1.763
563	29.993	1.91
564	29.017	2.082
565	28.056	2.271
566	27.095	2.486
567	26.078	2.747
568	25.091	3.032
569	24.129	3.355
570	23.161	3.723
571	22.263	4.115
572	21.335	4.578
573	20.443	5.074
574	19.571	5.624
575	18.759	6.199
576	17.945	6.832
577	17.181	7.496
578	16.428	8.204
579	15.748	8.908
580	15.095	9.64
581	14.484	10.37
582	13.922	11.078
583	13.401	11.778
584	12.905	12.476
585	12.421	13.185
586	11.954	13.915
587	11.49	14.633
588	11.034	15.365
589	10.556	16.122
590	10.087	16.881
591	9.614	17.629
592	9.106	18.444
593	8.592	19.254
594	8.07	20.07
595	7.519	20.942
596	6.971	21.858
597	6.423	22.766
598	5.891	23.715
599	5.377	24.684
600	4.907	25.624
601	4.457	26.604
602	4.04	27.589
603	3.668	28.557
604	3.328	29.522
605	3.026	30.484
606	2.77	31.377
607	2.542	32.264
608	2.342	33.124
609	2.166	33.957
610	2.017	34.793
611	1.882	35.562
612	1.766	36.346
613	1.672	37.062
614	1.584	37.814
615	1.51	38.557
616	1.445	39.276
617	1.39	40.016
618	1.345	40.738
619	1.309	41.404
620	1.281	42.136
621	1.259	42.905
622	1.246	43.613
623	1.239	44.303
624	1.238	44.982
625	1.245	45.711
626	1.259	46.406
627	1.28	47.152
628	1.309	47.881
629	1.343	48.602
630	1.387	49.297
631	1.439	49.994
632	1.499	50.725
633	1.57	51.438
634	1.653	52.178
635	1.746	52.917
636	1.858	53.668
637	1.989	54.525
638	2.134	55.297
639	2.297	56.076
640	2.487	56.872
641	2.691	57.666
642	2.926	58.436
643	3.196	59.238
644	3.506	60.049
645	3.854	60.824
646	4.251	61.627
647	4.692	62.463
648	5.186	63.243
649	5.743	64.044
650	6.349	64.832
651	7.007	65.609
652	7.727	66.408
653	8.486	67.159
654	9.259	67.843
655	10.067	68.522
656	10.896	69.162
657	11.734	69.836
658	12.58	70.451
659	13.413	71.033
660	14.213	71.631
661	15.034	72.199
662	15.881	72.743
663	16.71	73.302
664	17.553	73.867
665	18.425	74.395
666	19.263	74.913
667	20.131	75.42
668	21.02	75.926
669	21.938	76.461
670	22.829	76.955
671	23.73	77.447
672	24.641	77.896
673	25.533	78.348
674	26.391	78.761
675	27.222	79.165
676	28.001	79.486
677	28.722	79.887
678	29.356	80.155
679	29.941	80.36
680	30.455	80.594
681	30.926	80.873
682	31.341	81.005
683	31.711	81.145
684	32.068	81.307
685	32.405	81.408
686	32.701	81.536
687	33.038	81.612
688	33.376	81.751
689	33.719	81.782
690	34.108	81.878
691	34.543	82.011
692	34.983	82.145
693	35.47	82.231
694	35.976	82.396
695	36.531	82.516
696	37.084	82.67
697	37.636	82.846
698	38.168	82.931
699	38.707	83.033
700	39.159	83.075
