# Supplementary material for: Phasor-based hyperspectral snapshot microscopy allows fast imaging of live, three-dimensional tissues for biomedical applications
Source: Commun Biol. 2021 Jun 11;4:721. doi: 10.1038/s42003-021-02266-z (PMC8195998; doi:10.1038/s42003-021-02266-z)
Supplement: Supplementary file 9 — Supplementary Data 3 [file 42003_2021_2266_MOESM9_ESM.xlsx]

## Sheet: Sheet1
Dye	G(sin/cos)	G(32ch)	S(sin/cos)	S(32ch)	λ(sin/cos) (nm)	λ(32ch) (nm)	M(sin/cos)	M(32ch)
Rhodamine 110	-0.8344	-0.736	0.1447	0.258	541.792	538	0.847	0.78
Rhodamine 6G	-0.7792	-0.7264	-0.394	-0.3039	572.34	570	0.8732	0.788
5-TAMRA	-0.5611	-0.5046	-0.6536	-0.619	591.125	591.961	0.8615	0.7989
Alexa 594	0.1808	0.0861	-0.8887	-0.848	634.582	626.443	0.9071	0.8525
NADH	-0.305	-0.151	0.4401	0.4742	503.944	497.553	0.5358	0.4981
FAD	-0.7175	-0.6418	-0.1722	-0.0482	561.23	556.3	0.738	0.6439
