# Supplementary material for: Phasor-based hyperspectral snapshot microscopy allows fast imaging of live, three-dimensional tissues for biomedical applications
Source: Commun Biol. 2021 Jun 11;4:721. doi: 10.1038/s42003-021-02266-z (PMC8195998; doi:10.1038/s42003-021-02266-z)
Supplement: Supplementary file 10 — Supplementary Data 4 [file 42003_2021_2266_MOESM10_ESM.xlsx]

## Sheet: Sheet1
profile (um)	Crx:gapCFP	Ptf1a:cytGFP	SYTOX	Atoh7:gapRFP
0	0.02536	0.06365	0.69459	0.17779
0.318	0.03456	0.05746	0.61824	0.20448
0.636	0.04756	0.04928	0.5281	0.2372
0.954	0.03392	0.05414	0.54719	0.20921
1.272	0.02409	0.05635	0.55991	0.18467
1.59	0.03012	0.05216	0.50795	0.21911
1.908	0.03583	0.04619	0.45599	0.24193
2.226	0.03963	0.0442	0.421	0.2359
2.544	0.02853	0.04353	0.45705	0.18898
2.862	0.02156	0.03845	0.47084	0.20361
3.18	0.01585	0.0263	0.38918	0.2415
3.498	0.0168	0.01967	0.31601	0.31769
3.816	0.01997	0.01459	0.23542	0.39217
4.134	0.02822	0.01193	0.17815	0.48042
4.452	0.03361	0.01038	0.15907	0.50968
4.77	0.02948	0.01083	0.23754	0.44124
5.088	0.01649	0.01127	0.34677	0.3418
5.406	0.01712	0.01459	0.38176	0.26604
5.724	0.01078	0.02276	0.43902	0.17779
6.042	0.02251	0.02298	0.386	0.22772
6.36	0.03298	0.01923	0.30329	0.27336
6.678	0.04407	0.01503	0.23648	0.31425
6.996	0.04058	0.01658	0.23542	0.30306
7.314	0.04534	0.01348	0.20254	0.30004
7.632	0.05453	0.0126	0.17179	0.31166
7.95	0.04439	0.01613	0.19724	0.2613
8.268	0.02568	0.01768	0.25875	0.17176
8.586	0.0149	0.01989	0.31071	0.11364
8.904	0.01649	0.01635	0.25875	0.13
9.222	0.01585	0.01083	0.19618	0.14809
9.54	0.01427	0.01061	0.17179	0.16143
9.858	0.01332	0.01105	0.1771	0.15196
10.176	0.02283	0.01083	0.16225	0.14034
10.494	0.03519	0.00862	0.12301	0.18511
10.812	0.02663	0.00884	0.1368	0.17133
11.13	0.01617	0.01193	0.17285	0.15928
11.448	0.01934	0.01282	0.18028	0.14851
11.766	0.01585	0.01215	0.17603	0.09944
12.084	0.00951	0.01171	0.20785	0.06027
12.402	0.01332	0.01459	0.19088	0.09987
12.72	0.01966	0.01215	0.14846	0.16487
13.038	0.01934	0.01017	0.14422	0.19587
13.356	0.02568	0.0084	0.1527	0.26388
13.674	0.03139	0.00972	0.16755	0.30822
13.992	0.03646	0.01149	0.18346	0.26991
14.31	0.03741	0.01238	0.17073	0.30693
14.628	0.04756	0.00972	0.14634	0.40336
14.946	0.04534	0.00862	0.14316	0.41369
15.264	0.04122	0.0126	0.18452	0.38054
15.582	0.03773	0.01459	0.23118	0.29617
15.9	0.03361	0.0137	0.22375	0.28498
16.218	0.03234	0.01304	0.25769	0.31296
16.536	0.03107	0.01613	0.31389	0.28368
16.854	0.0298	0.02011	0.34464	0.22041
17.172	0.02251	0.02254	0.35949	0.15669
17.49	0.03361	0.02033	0.31707	0.22169
17.808	0.0501	0.01503	0.25027	0.30951
18.126	0.04534	0.0137	0.23754	0.34998
18.444	0.03361	0.01724	0.27571	0.2923
18.762	0.03139	0.02143	0.30541	0.24107
19.08	0.039	0.01591	0.21739	0.35127
19.398	0.05707	0.01348	0.17815	0.46492
19.716	0.07229	0.01038	0.12937	0.53423
20.034	0.07261	0.01348	0.16225	0.45071
20.352	0.07102	0.01658	0.23754	0.36117
20.67	0.07261	0.01481	0.2036	0.39259
20.988	0.08275	0.01215	0.1474	0.45631
21.306	0.07863	0.01326	0.17391	0.483
21.624	0.05422	0.01569	0.24072	0.42273
21.942	0.04502	0.01923	0.26405	0.42359
22.26	0.05105	0.01856	0.25345	0.39346
22.578	0.06944	0.01724	0.2333	0.41455
22.896	0.0799	0.01635	0.18664	0.44468
23.214	0.0818	0.01613	0.18664	0.43392
23.532	0.07514	0.02143	0.22057	0.40293
23.85	0.08148	0.02365	0.20785	0.42703
24.168	0.08053	0.02784	0.20679	0.43693
24.486	0.0837	0.03514	0.23012	0.4167
24.804	0.09385	0.0442	0.25769	0.38227
25.122	0.08243	0.05547	0.25663	0.29832
25.44	0.11256	0.06055	0.2736	0.2824
25.758	0.14204	0.06519	0.30117	0.31554
26.076	0.10431	0.09149	0.41251	0.25097
26.394	0.0688	0.13017	0.48462	0.17994
26.712	0.05136	0.17591	0.54295	0.14894
27.03	0.06056	0.18431	0.5631	0.18381
27.348	0.06246	0.19425	0.5843	0.20448
27.666	0.05263	0.21569	0.62036	0.20189
27.984	0.07229	0.22365	0.6543	0.20835
28.302	0.06024	0.24265	0.70201	0.18381
28.62	0.06594	0.26077	0.74549	0.15884
28.938	0.08814	0.27867	0.74019	0.15325
29.256	0.09163	0.29215	0.74125	0.12354
29.574	0.07419	0.30895	0.79215	0.10934
29.892	0.06975	0.32287	0.81972	0.14162
30.21	0.10178	0.31558	0.88017	0.17262
30.528	0.09702	0.31293	0.88653	0.20706
30.846	0.09511	0.31027	0.86108	0.24839
31.164	0.10717	0.28553	0.78473	0.31942
31.482	0.12048	0.25657	0.74125	0.29057
31.8	0.13982	0.26608	0.79427	0.30478
32.118	0.12841	0.26895	0.76882	0.23289
32.436	0.12999	0.29459	0.70838	0.2075
32.754	0.15219	0.28751	0.60658	0.21223
33.072	0.20387	0.27646	0.60658	0.20103
33.39	0.24604	0.24486	0.51007	0.24021
33.708	0.30089	0.22563	0.40297	0.30478
34.026	0.27203	0.27536	0.38918	0.26604
34.344	0.25048	0.30652	0.39237	0.19974
34.662	0.29772	0.30453	0.35737	0.24538
34.98	0.27965	0.42166	0.46978	0.23031
35.298	0.21465	0.51447	0.55461	0.19027
35.616	0.25206	0.5242	0.56416	0.19501
35.934	0.21972	0.53392	0.59597	0.14335
36.252	0.15156	0.59978	0.61506	0.10288
36.57	0.16519	0.62409	0.60445	0.11924
36.888	0.1468	0.63072	0.55673	0.11192
37.206	0.15885	0.6526	0.55461	0.1201
37.524	0.11065	0.68707	0.59597	0.09556
37.842	0.06436	0.79691	0.72959	0.04348
38.16	0.03837	0.83469	0.85154	0.0198
38.478	0.02663	0.86674	0.92365	0.0155
38.796	0.0149	0.85326	0.87593	0.01033
39.114	0.01237	0.90983	0.85154	0.00904
39.432	0.02188	0.95779	0.94698	0.01463
39.75	0.00381	0.94652	0.92895	0.00345
40.068	0.000634434	0.92972	0.90138	0.000425743
40.386	0.00127	0.95249	0.87381	0.000425743
40.704	0.00285	0.98078	0.92259	0.00129
41.022	0.00127	0.99381	0.97561	0.000861386
41.34	0.00285	0.99757	1	0.00129
41.658	0.00381	1	0.99682	0.00387
41.976	0.00254	0.98762	0.95016	0.00129
42.294	0	0.98166	0.93955	0
42.612	0.00475	0.93459	0.8929	0.000861386
42.93	0.000634434	0.92597	0.80064	0
43.248	0.00158	0.96906	0.74019	0
43.566	0.00254	0.96641	0.7264	0.000425743
43.884	0.01268	0.97392	0.71474	0.00473
44.202	0.00729	0.97326	0.66914	0.00258
44.52	0.00475	0.95116	0.67338	0.00129
44.838	0.00539	0.92044	0.70732	0.00129
45.156	0	0.88354	0.6596	0
45.474	0	0.92751	0.62248	0
45.792	0	0.93061	0.60976	0
46.11	0	0.88729	0.63309	0
46.428	0.01807	0.87779	0.58324	0.00387
46.746	0.01807	0.86365	0.52386	0.00345
47.064	0.0019	0.88088	0.49841	0.000861386
47.382	0.00412	0.88354	0.52916	0
47.7	0	0.87624	0.54295	0
48.018	0	0.87027	0.52704	0
48.336	0	0.87204	0.48144	0
48.654	0.01014	0.84464	0.46023	0.00345
48.972	0.00317	0.84884	0.50265	0.00129
49.29	0	0.83403	0.51962	0
49.608	0.00508	0.80685	0.56204	0
49.926	0.01364	0.77215	0.5843	0.00345
50.244	0.01585	0.76973	0.59067	0.00473
50.562	0.02378	0.70365	0.5334	0.00387
50.88	0.02283	0.68575	0.49417	0.00689
51.198	0.02886	0.68376	0.46872	0.01033
51.516	0.00793	0.71669	0.49735	0.00258
51.834	0.00602	0.70829	0.4878	0
52.152	0.00887	0.68332	0.50265	0.00258
52.47	0.01268	0.69414	0.56098	0.000425743
52.788	0.01268	0.70851	0.58643	0.00258
53.106	0.01046	0.69326	0.60127	0.000425743
53.424	0.02251	0.69878	0.65111	0.00473
53.742	0.01078	0.71845	0.69883	0.000861386
54.06	0.0111	0.69459	0.74231	0.00301
54.378	0.00983	0.68509	0.71686	0.00473
54.696	0.01427	0.66763	0.64899	0.00431
55.014	0.00793	0.67072	0.6755	0.00301
55.332	0.01173	0.64663	0.75186	0.00172
55.65	0.01712	0.61282	0.74549	0.00861
55.968	0.04185	0.54674	0.70308	0.01938
56.286	0.05041	0.49591	0.7211	0.03702
56.604	0.03012	0.45414	0.74973	0.0198
56.922	0.03202	0.4137	0.70626	0.01722
57.24	0.06246	0.34762	0.63945	0.03143
57.558	0.04756	0.31116	0.59915	0.02712
57.876	0.07102	0.3074	0.59279	0.04047
58.194	0.08941	0.2884	0.56204	0.07878
58.512	0.12207	0.26829	0.55355	0.08265
58.83	0.13475	0.25525	0.53659	0.09428
59.148	0.14141	0.22807	0.47826	0.1046
59.466	0.14648	0.2232	0.43478	0.12226
59.784	0.1506	0.20619	0.41463	0.14162
60.102	0.17596	0.18939	0.37858	0.1696
60.42	0.2026	0.17569	0.33298	0.21653
60.738	0.20007	0.17039	0.3351	0.2105
61.056	0.19214	0.18144	0.34252	0.18683
61.374	0.18865	0.18785	0.3298	0.14765
61.692	0.18738	0.19403	0.30435	0.15066
62.01	0.19309	0.1768	0.30965	0.16832
62.328	0.17629	0.16088	0.31177	0.16445
62.646	0.20165	0.15801	0.33722	0.17607
62.964	0.23114	0.15668	0.39449	0.20792
63.282	0.20799	0.15713	0.43584	0.19888
63.6	0.16107	0.1642	0.50795	0.14335
63.918	0.16012	0.17591	0.54507	0.13474
64.236	0.12366	0.18011	0.58219	0.10418
64.554	0.1116	0.16972	0.58219	0.10246
64.872	0.15409	0.16066	0.58006	0.14249
65.19	0.17692	0.14917	0.54507	0.15884
65.508	0.20831	0.13613	0.48887	0.2062
65.826	0.25016	0.11956	0.44327	0.2415
66.144	0.24667	0.1063	0.42842	0.22342
66.462	0.26601	0.09812	0.36055	0.21309
66.78	0.28028	0.07978	0.29162	0.21911
67.098	0.29993	0.07226	0.2492	0.24236
67.416	0.27838	0.0663	0.19406	0.25269
67.734	0.31865	0.04729	0.1071	0.30176
68.052	0.35098	0.02674	0.05939	0.36978
68.37	0.39061	0.019	0.04348	0.4266
68.688	0.39188	0.0232	0.05726	0.42961
69.006	0.33989	0.02343	0.06257	0.38485
69.324	0.29804	0.03271	0.10498	0.32802
69.642	0.27933	0.04022	0.12725	0.3207
69.96	0.30564	0.04066	0.13043	0.35988
70.278	0.35003	0.03337	0.09226	0.40939
70.596	0.41915	0.02586	0.06257	0.46922
70.914	0.48066	0.01702	0.02439	0.53293
71.232	0.50729	0.00884	0.01485	0.57383
71.55	0.45973	0.01746	0.04454	0.49074
71.868	0.41852	0.02829	0.07211	0.41713
72.186	0.41249	0.01856	0.03924	0.42703
72.504	0.45498	0.01392	0.03287	0.41929
72.822	0.46449	0.01481	0.0403	0.41025
73.14	0.41661	0.02763	0.05832	0.3672
73.458	0.396	0.02807	0.05832	0.35601
73.776	0.40615	0.02586	0.0509	0.36203
74.094	0.38713	0.04862	0.03818	0.32673
74.412	0.39759	0.07735	0.035	0.30521
74.73	0.43152	0.10718	0.03711	0.33405
75.048	0.39537	0.17989	0.06787	0.3022
75.366	0.38364	0.22961	0.13574	0.30951
75.684	0.3884	0.25901	0.1877	0.30736
76.002	0.44008	0.29436	0.1771	0.33018
76.32	0.38808	0.3295	0.21103	0.26259
76.638	0.27553	0.38254	0.26299	0.17219
76.956	0.27869	0.40685	0.3245	0.14292
77.274	0.34084	0.43403	0.38812	0.11924
77.592	0.28789	0.49437	0.47296	0.07706
77.91	0.26791	0.49326	0.51856	0.06242
78.228	0.2955	0.52884	0.47614	0.05682
78.546	0.22035	0.55558	0.42312	0.10547
78.864	0.17723	0.66011	0.44327	0.15884
79.182	0.17946	0.80774	0.579	0.20534
79.5	0.13602	0.8526	0.73595	0.17219
79.818	0.12112	0.89945	0.86002	0.16229
80.136	0.11256	0.90585	0.86744	0.16531
80.454	0.11889	0.8663	0.81866	0.16573
80.772	0.17946	0.72464	0.60551	0.2471
81.09	0.31326	0.62652	0.41039	0.41412
81.408	0.3716	0.53746	0.34995	0.4774
81.726	0.44642	0.47315	0.35525	0.54498
82.044	0.53456	0.43867	0.35949	0.6582
82.362	0.5558	0.36531	0.39873	0.64657
82.68	0.49715	0.26166	0.32131	0.54068
82.998	0.58593	0.14608	0.24602	0.56135
83.316	0.74636	0.06121	0.18982	0.63753
83.634	0.90552	0.0453	0.1368	0.74129
83.952	0.91662	0.03182	0.09544	0.74731
84.27	0.93342	0.0252	0.08378	0.85407
84.588	0.82594	0.03492	0.11453	0.85407
84.906	0.81199	0.02475	0.06999	0.90831
85.224	0.8792	0.019	0.0456	0.99225
85.542	0.90013	0.01061	0.02969	1
85.86	0.85638	0.00818	0.02333	0.86784
86.178	0.75555	0.01392	0.03711	0.69092
86.496	0.73558	0.01923	0.04666	0.66423
86.814	0.73241	0.00928	0.01485	0.65002
87.132	0.78186	0.00619	0.0106	0.67327
87.45	0.71782	0.01215	0.02227	0.60654
87.768	0.66329	0.01658	0.03818	0.53508
88.086	0.65536	0.01658	0.03711	0.51958
88.404	0.66868	0.02431	0.05302	0.51958
88.722	0.68992	0.0316	0.06787	0.4632
89.04	0.74097	0.01658	0.03606	0.44727
89.358	0.8066	0.00641	0.01379	0.50022
89.676	0.80026	0.00795	0.01909	0.53337
89.994	0.75809	0.01215	0.04348	0.50968
90.312	0.7825	0.0126	0.04242	0.52949
90.63	0.84337	0.00818	0.02651	0.5678
90.948	0.9071	0.00818	0.02439	0.56221
91.266	0.96259	0.00574	0.01591	0.57081
91.584	0.97781	0.00597	0.01485	0.59449
91.902	1	0.00751	0.02121	0.62936
92.22	0.96671	0.01569	0.04878	0.62893
92.538	0.9572	0.01967	0.06363	0.64701
92.856	0.93627	0.01989	0.07635	0.65389
93.174	0.90457	0.01967	0.09862	0.63366
93.492	0.86621	0.01989	0.12301	0.62549
93.81	0.90806	0.01834	0.09968	0.75635
94.128	0.93469	0.01083	0.05832	0.8304
94.446	0.92708	0.00574	0.02757	0.76711
94.764	0.91535	0.01945	0.11877	0.7034
95.082	0.88998	0.02166	0.14846	0.66465
95.4	0.82213	0.0263	0.16967	0.63753
95.718	0.79392	0.02608	0.17497	0.64657
96.036	0.79455	0.02099	0.1527	0.69436
96.354	0.8066	0.01525	0.09756	0.69436
96.672	0.74509	0.02232	0.13362	0.5975
96.99	0.69183	0.03359	0.21209	0.58458
97.308	0.64648	0.03337	0.24284	0.54455
97.626	0.63855	0.03801	0.28844	0.52088
97.944	0.62778	0.04464	0.31707	0.55273
98.262	0.59861	0.04022	0.27571	0.56049
98.58	0.58466	0.04132	0.25451	0.60869
98.898	0.53837	0.05083	0.33404	0.50796
99.216	0.47115	0.05503	0.3913	0.45244
99.534	0.46766	0.05039	0.32344	0.55574
99.852	0.49937	0.03271	0.19936	0.6978
100.17	0.43659	0.03757	0.20149	0.67542
100.488	0.37984	0.05525	0.29586	0.54628
100.806	0.31896	0.06298	0.34146	0.46018
101.124	0.25904	0.06121	0.33298	0.41843
101.442	0.25777	0.06696	0.36903	0.44683
101.76	0.21211	0.08221	0.43054	0.41756
102.078	0.17121	0.08972	0.41145	0.38786
102.396	0.1449	0.09259	0.43478	0.36849
102.714	0.09829	0.10762	0.53659	0.26432
103.032	0.09036	0.1147	0.60021	0.24795
103.35	0.11351	0.09724	0.56098	0.25484
103.668	0.10051	0.10232	0.65323	0.18252
103.986	0.09829	0.09569	0.64899	0.17864
104.304	0.10527	0.08597	0.59279	0.21481
104.622	0.10844	0.07602	0.56204	0.23289
104.94	0.10717	0.07204	0.59385	0.19759
105.258	0.10844	0.06829	0.60763	0.22858
105.576	0.0856	0.06542	0.57794	0.19802
105.894	0.04439	0.07072	0.58643	0.12527
106.212	0.02759	0.07116	0.56628	0.08911
106.53	0.03171	0.06298	0.51007	0.1145
106.848	0.03139	0.05061	0.46129	0.10676
107.166	0.03646	0.0358	0.36691	0.1498
107.484	0.03202	0.02873	0.2789	0.12354
107.802	0.02378	0.02475	0.23224	0.0848
108.12	0.01046	0.02143	0.16649	0.04175
108.438	0.01141	0.01481	0.12089	0.03616
108.756	0.01395	0.00995	0.07953	0.05424
109.074	0.00951	0.00729	0.05939	0.03229
109.392	0.00602	0.0031	0.03287	0.02281
109.71	0.00602	0.00265	0.01591	0.01808
110.028	0.01364	0.00265	0.01591	0.0353
110.346	0.01934	0.00442	0.02121	0.04348
110.664	0.01776	0.00508	0.02333	0.04133
110.982	0.0149	0.00818	0.03818	0.03874
111.3	0.01585	0.00862	0.05832	0.03702
111.618	0.00983	0.01017	0.06257	0.02884
