# Supplementary material for: Phasor-based hyperspectral snapshot microscopy allows fast imaging of live, three-dimensional tissues for biomedical applications
Source: Commun Biol. 2021 Jun 11;4:721. doi: 10.1038/s42003-021-02266-z (PMC8195998; doi:10.1038/s42003-021-02266-z)
Supplement: Supplementary file 11 — Supplementary Data 5 [file 42003_2021_2266_MOESM11_ESM.xlsx]

## Sheet: Sheet1
Wavelength	NucBlue	BODIPY FL	MitoTracker Orange	LysoTracker Red
300	0	0	0	0
301	0	0	0	0
302	0	0	0	0
303	0	0	0	0
304	0	0	0	0
305	0	0	0	0
306	0	0	0	0
307	0	0	0	0
308	0	0	0	0
309	0	0	0	0
310	0	0	0	0
311	0	0	0	0
312	0	0	0	0
313	0	0	0	0
314	0	0	0	0
315	0	0	0	0
316	0	0	0	0
317	0	0	0	0
318	0	0	0	0
319	0	0	0	0
320	0	0	0	0
321	0	0	0	0
322	0	0	0	0
323	0	0	0	0
324	0	0	0	0
325	0	0	0	0
326	0	0	0	0
327	0	0	0	0
328	0	0	0	0
329	0	0	0	0
330	0	0	0	0
331	0	0	0	0
332	0	0	0	0
333	0	0	0	0
334	0	0	0	0
335	0	0	0	0
336	0	0	0	0
337	0	0	0	0
338	0	0	0	0
339	0	0	0	0
340	0	0	0	0
341	0	0	0	0
342	0	0	0	0
343	0	0	0	0
344	0	0	0	0
345	0	0	0	0
346	0	0	0	0
347	0	0	0	0
348	0	0	0	0
349	0	0	0	0
350	0	0	0	0
351	0	0	0	0
352	0	0	0	0
353	0	0	0	0
354	0	0	0	0
355	0	0	0	0
356	0	0	0	0
357	0.40779	0	0	0
358	0.41971	0	0	0
359	0.42487	0	0	0
360	0.43891	0	0	0
361	0.4498	0	0	0
362	0.46683	0	0	0
363	0.48751	0	0	0
364	0.51321	0	0	0
365	0.53075	0	0	0
366	0.555	0	0	0
367	0.57938	0	0	0
368	0.61053	0	0	0
369	0.64089	0	0	0
370	0.67403	0	0	0
371	0.70439	0	0	0
372	0.74934	0	0	0
373	0.7942	0	0	0
374	0.85195	0	0	0
375	0.92335	0	0	0
376	1.01493	0	0	0
377	1.12831	0	0	0
378	1.28028	0	0	0
379	1.45785	0	0	0
380	1.68367	0	0	0
381	1.96231	0	0	0
382	2.31126	0	0	0
383	2.72412	0	0	0
384	3.1863	0	0	0
385	3.71288	0	0	0
386	4.28525	0	0	0
387	4.89564	0	0	0
388	5.5192	0	0	0
389	6.17326	0	0	0
390	6.83763	0	0	0
391	7.5181	0	0	0
392	8.20295	0	0	0
393	8.95142	0	0	0
394	9.76289	0	0	0
395	10.6366	0	0	0
396	11.6323	0	0	0
397	12.7746	0	0	0
398	14.0003	0	0	0
399	15.3337	0	0	0
400	16.7241	0	0	0
401	18.2573	0	0	0
402	19.8386	0	0	0
403	21.524	0	0	0
404	23.2352	0	0	0
405	25.0479	0	0	0
406	26.8415	0	0	0
407	28.693	0	0	0
408	30.6028	0	0	0
409	32.5173	0	0	0
410	34.5804	0	0	0
411	36.6319	0	0	0
412	38.6806	0	0	0
413	40.8333	0	0	0
414	42.9861	0	0	0
415	45.1736	0	0	0
416	47.3264	0	0	0
417	49.5486	0	0	0
418	51.7708	0	0	0
419	53.9583	0	0	0
420	56.0417	0	0	0
421	58.0556	0	0	0
422	60.2083	0	0	0
423	62.3264	0	0	0
424	64.4792	0	0	0
425	66.4931	0	0	0
426	68.5417	0	0	0
427	70.5903	0	0	0
428	72.5	0	0	0
429	74.375	0	0	0
430	76.25	0	0	0
431	78.0903	0	0	0
432	79.8611	0	0	0
433	81.4931	0	0	0
434	83.125	0	0	0
435	84.6181	0	0	0
436	86.1806	0	0	0
437	87.6736	0	0	0
438	89.0972	0	0	0
439	90.2778	0	0	0
440	91.5278	0	0	0
441	92.5694	0	0	0
442	93.5069	0	0	0
443	94.4444	0	0	0
444	95.2778	0	0	0
445	96.0764	0	0	0
446	96.9097	0	0	0
447	97.6389	0	0	0
448	98.2292	0	0	0
449	98.7847	0	0	0
450	99.1667	0	0	0
451	99.5486	0	0	0
452	99.8264	0	0	0
453	99.8611	0	0	0
454	99.9512	0	0	0
455	100	0	0	0
456	99.8264	0	0	0
457	99.5833	0	0	0
458	99.375	0	0	0
459	99.1319	0	0	0
460	98.9236	0	0	0
461	98.5069	0	0	0
462	98.0556	0	0	0
463	97.6389	0	0	0
464	97.0139	0	0	0
465	96.4583	0	0	0
466	95.8333	0	0	0
467	95.1389	0	0	0
468	94.4444	0	0	0
469	93.7153	0	0	0
470	92.7778	0	0	0
471	91.9444	0	0	0
472	91.0764	0	0	0
473	90.1389	0	0	0
474	89.2014	0	0	0
475	88.1944	0.16701	0	0
476	87.2569	0.19931	0	0
477	86.3194	0.24341	0	0
478	85.1389	0.3037	0	0
479	83.9931	0.38095	0	0
480	82.7431	0.47374	0	0
481	81.4236	0.58442	0	0
482	80.0694	0.71345	0	0
483	78.6458	0.86401	0	0
484	77.2222	1.0349	0	0
485	75.9028	1.2268	0	0
486	74.6181	1.443	0	0
487	73.3681	1.6994	0	0
488	72.2222	2.0086	0	0
489	71.1806	2.3861	0	0
490	70.2083	2.8411	0	0
491	69.1667	3.4067	0	0
492	68.0208	4.129	0	0
493	67.0139	5.0737	0	0
494	65.9375	6.305	0	0
495	64.8611	7.8993	0	0
496	63.7847	9.9397	0	0
497	62.7083	12.52	0	0
498	61.7361	15.707	0	0
499	60.7292	19.589	0	0
500	59.7222	24.268	0	0
501	58.6806	29.907	0	0
502	57.6389	36.611	0	0
503	56.5972	44.403	0	0
504	55.5208	53.131	0	0
505	54.4097	62.472	0	0
506	53.2986	71.926	0	0
507	52.2917	80.85	0	0
508	51.1806	88.604	0	0
509	50.1389	94.576	0	0
510	49.1319	98.41	0	0
511	48.0903	100	0	0
512	47.0833	99.59	0	0
513	46.1111	97.523	0	0
514	45.1736	94.149	0	0
515	44.2361	89.773	0	0
516	43.3333	84.683	0	0
517	42.4306	79.237	0	0
518	41.5278	73.741	0	0
519	40.6597	68.502	0	0
520	39.7569	63.715	0	0
521	38.9583	59.513	0	0
522	38.0208	55.911	0	0
523	37.1875	52.848	0	0
524	36.2847	50.22	0	0
525	35.4167	47.919	0	0
526	34.5911	45.848	0	0
527	33.8095	43.934	0	0
528	33.0878	42.149	0	0
529	32.3357	40.48	0	0
530	31.5582	38.957	0	0
531	30.8346	37.564	0	0
532	30.0688	36.325	0	0
533	29.351	35.227	0	0
534	28.606	34.283	0	0
535	27.8995	33.481	5.87931	0
536	27.1548	32.791	6.01084	0
537	26.5238	32.193	6.3984	0
538	25.8665	31.622	7.141	0
539	25.2757	31.048	7.80558	0
540	24.6816	30.407	8.72453	0
541	24.1394	29.705	9.72279	0
542	23.5678	28.92	10.7702	0
543	22.9754	28.078	11.9255	0
544	22.3807	27.162	13.3449	0
545	21.8078	26.208	14.7055	0
546	21.199	25.206	16.2664	0
547	20.6405	24.21	17.9598	0
548	20.0494	23.217	19.9948	0
549	19.4465	22.269	21.9652	0
550	18.9436	21.342	24.5326	0
551	18.4751	20.447	27.1457	0
552	18.021	19.563	30.0038	0
553	17.5649	18.697	33.006	0
554	17.1256	17.843	36.0742	0
555	16.6833	17.014	39.4632	0
556	16.2325	16.208	43.2161	0
557	15.7781	15.416	47.4095	0
558	15.3767	14.641	51.7532	0
559	14.9572	13.892	56.0795	0
560	14.5514	13.197	59.8493	4.20544
561	14.1686	12.549	63.99	4.5527
562	13.788	11.956	68.588	5.28351
563	13.4141	11.4	72.4376	6.29841
564	13.0648	10.881	76.1181	7.40729
565	12.7063	10.385	79.8674	8.58669
566	12.3961	9.9062	83.3644	10.1585
567	12.0326	9.4379	86.7943	12.0873
568	11.7036	8.9826	89.7463	14.0353
569	11.3815	8.5467	92.3057	16.3399
570	11.0492	8.1384	94.5226	18.8425
571	10.7637	7.7567	96.6423	21.7989
572	10.5169	7.4059	97.8511	25.2007
573	10.2303	7.0785	99.1119	29.1878
574	9.97055	6.7798	99.522	33.4335
575	9.69578	6.492	100	37.9788
576	9.42525	6.2198	99.5728	42.4638
577	9.1427	5.9502	99.2938	47.3704
578	8.87903	5.6966	98.5903	52.2637
579	8.6341	5.454	97.2625	57.6112
580	8.40716	5.2297	96.2929	62.7231
581	8.14071	5.0136	94.7162	67.9779
582	7.92067	4.8008	92.3912	72.931
583	7.72954	4.5877	90.2281	77.6108
584	7.53431	4.3848	87.7669	81.6249
585	7.40086	4.201	85.353	85.8994
586	7.22883	4.0401	82.8962	89.739
587	7.07832	3.8884	80.3635	92.8568
588	6.90914	3.7408	77.6715	95.3647
589	6.73899	3.5915	75.0301	97.3277
590	6.60366	3.4483	72.3967	98.7946
591	6.4429	3.3081	69.6046	99.6813
592	6.31632	3.1691	66.8116	100
593	6.1898	3.0292	64.2809	99.5076
594	6.02167	2.8916	62.037	99.2392
595	5.86804	2.7644	59.4033	98.4794
596	5.74806	2.6476	56.6774	97.4964
597	5.59795	2.547	54.646	96.233
598	5.47465	2.4549	51.9072	94.3871
599	5.36	2.372	49.8172	92.2913
600	5.22788	2.2891	47.6846	90.447
601	5.1335	2.2118	45.8958	87.6206
602	5.01054	2.1355	44.3628	85.3985
603	4.90566	2.0583	43.0307	82.713
604	4.78499	1.9739	41.4518	80.2481
605	4.68466	1.8876	40.2718	78.0911
606	4.56845	1.8008	38.806	76.2227
607	4.46927	1.7141	37.6476	74.1249
608	4.34354	1.6259	36.7438	71.3608
609	4.22254	1.5461	35.3744	68.7682
610	4.13799	1.4814	34.6931	66.3744
611	4.03335	1.4257	33.8303	64.5333
612	3.93667	1.3699	32.8486	62.4581
613	3.85651	1.3045	32.1501	60.8464
614	3.79919	1.2394	31.4097	59.2471
615	3.73481	1.1761	30.8959	57.8682
616	3.64517	1.122	30.1691	56.4259
617	3.52581	1.0687	29.7567	54.9724
618	3.44026	1.0185	29.0801	53.7334
619	3.37783	0.96807	28.6272	52.7088
620	3.29725	0.9267	28.1171	51.589
621	3.24767	0.89209	27.8295	50.8455
622	3.18274	0.86243	27.2145	49.4954
623	3.09526	0.82614	26.6489	48.781
624	3.03285	0.78163	26.1027	48.2193
625	2.95696	0.73593	25.6716	47.2247
626	2.88472	0.69804	24.893	46.3862
627	2.83211	0.67196	24.7266	46.2201
628	2.78129	0.64834	24.337	45.643
629	2.73092	0.62199	23.7824	44.8518
630	2.64928	0.58889	23.397	44.5067
631	2.57449	0.55826	22.6932	44.5579
632	2.54684	0.53393	22.1526	43.2941
633	2.49716	0.51593	21.6832	42.8567
634	2.45796	0.49634	21.2845	42.4704
635	2.42767	0.46845	20.9291	42.0152
636	2.39055	0.43773	20.177	41.564
637	2.34057	0.40535	19.5887	41.5804
638	2.30261	0.37961	19.0695	41.1057
639	2.26915	0.35639	18.4066	40.6447
640	2.2322	0.33714	17.9854	40.5856
641	2.20663	0.31624	17.2753	40.0608
642	2.18782	0.29226	16.9309	39.447
643	0	0.26506	16.1293	38.7638
644	0	0.23445	15.635	38.3094
645	0	0.1987	15.1749	37.909
646	0	0.15943	14.478	37.1691
647	0	0.11811	14.0819	36.4583
648	0	0.07932	13.6841	35.353
649	0	0.04169	13.0674	34.3976
650	0	0	12.564	33.8432
651	0	0	11.9262	32.6588
652	0	0	11.2603	32.2691
653	0	0	10.7784	31.6447
654	0	0	10.3659	30.6669
655	0	0	10.0866	30.5992
656	0	0	9.4992	29.4142
657	0	0	9.16597	28.8571
658	0	0	8.843	28.1791
659	0	0	8.50623	27.1166
660	0	0	8.39107	26.2752
661	0	0	7.92367	25.6102
662	0	0	7.79539	24.9346
663	0	0	7.57671	24.6676
664	0	0	7.33229	24.3569
665	0	0	7.19632	23.0194
666	0	0	7.00185	22.507
667	0	0	6.61105	21.6858
668	0	0	6.52646	21.3337
669	0	0	6.27238	20.3629
670	0	0	6.03484	19.9156
671	0	0	5.97515	19.4104
672	0	0	5.87056	18.8952
673	0	0	5.58992	18.1262
674	0	0	5.40052	17.5829
675	0	0	5.14539	16.8676
676	0	0	5.12675	16.5523
677	0	0	4.89947	16.1046
678	0	0	4.75587	14.9114
679	0	0	4.52979	14.9609
680	0	0	4.58238	14.2736
681	0	0	4.36475	13.9463
682	0	0	4.2819	13.4209
683	0	0	4.18524	13.0503
684	0	0	3.99153	12.9714
685	0	0	3.87834	12.5439
686	0	0	3.87759	11.9896
687	0	0	3.84989	11.6879
688	0	0	3.73127	11.5537
689	0	0	3.52858	11.4307
690	0	0	3.55892	10.8026
691	0	0	3.54254	10.5274
692	0	0	3.3216	10.4461
693	0	0	3.29881	10.2727
694	0	0	3.19384	9.92581
695	0	0	3.22305	9.89423
696	0	0	3.00293	9.67163
697	0	0	2.95637	9.46913
698	0	0	2.8957	9.30562
699	0	0	2.74418	8.89232
700	0	0	2.80077	8.91282
701	0	0	0
702	0	0	0
703	0	0	0
704	0	0	0
705	0	0	0
706	0	0	0
707	0	0	0
708	0	0	0
709	0	0	0
710	0	0	0
711	0	0	0
712	0	0	0
713	0	0	0
714	0	0	0
715	0	0	0
716	0	0	0
717	0	0	0
718	0	0	0
719	0	0	0
720	0	0	0
721	0	0	0
722	0	0	0
723	0	0	0
724	0	0	0
725	0	0	0
726	0	0	0
727	0	0	0
728	0	0	0
729	0	0	0
730	0	0	0
731	0	0	0
732	0	0	0
733	0	0	0
734	0	0	0
735	0	0	0
736	0	0	0
737	0	0	0
738	0	0	0
739	0	0	0
740	0	0	0
741	0	0	0
742	0	0	0
743	0	0	0
744	0	0	0
745	0	0	0
746	0	0	0
747	0	0	0
748	0	0	0
749	0	0	0
750	0	0	0
751	0	0	0
752	0	0	0
753	0	0	0
754	0	0	0
755	0	0	0
756	0	0	0
757	0	0	0
758	0	0	0
759	0	0	0
760	0	0	0
761	0	0	0
762	0	0	0
763	0	0	0
764	0	0	0
765	0	0	0
766	0	0	0
767	0	0	0
768	0	0	0
769	0	0	0
770	0	0	0
771	0	0	0
772	0	0	0
773	0	0	0
774	0	0	0
775	0	0	0
776	0	0	0
777	0	0	0
778	0	0	0
779	0	0	0
780	0	0	0
781	0	0	0
782	0	0	0
783	0	0	0
784	0	0	0
785	0	0	0
786	0	0	0
787	0	0	0
788	0	0	0
789	0	0	0
790	0	0	0
791	0	0	0
792	0	0	0
793	0	0	0
794	0	0	0
795	0	0	0
796	0	0	0
797	0	0	0
798	0	0	0
799	0	0	0
800	0	0	0
801	0	0	0
802	0	0	0
803	0	0	0
804	0	0	0
805	0	0	0
806	0	0	0
807	0	0	0
808	0	0	0
809	0	0	0
810	0	0	0
811	0	0	0
812	0	0	0
813	0	0	0
814	0	0	0
815	0	0	0
816	0	0	0
817	0	0	0
818	0	0	0
819	0	0	0
820	0	0	0
821	0	0	0
822	0	0	0
823	0	0	0
824	0	0	0
825	0	0	0
826	0	0	0
827	0	0	0
828	0	0	0
829	0	0	0
830	0	0	0
831	0	0	0
832	0	0	0
833	0	0	0
834	0	0	0
835	0	0	0
836	0	0	0
837	0	0	0
838	0	0	0
839	0	0	0
840	0	0	0
841	0	0	0
842	0	0	0
843	0	0	0
844	0	0	0
845	0	0	0
846	0	0	0
847	0	0	0
848	0	0	0
849	0	0	0
850	0	0	0
851	0	0	0
852	0	0	0
853	0	0	0
854	0	0	0
855	0	0	0
856	0	0	0
857	0	0	0
858	0	0	0
859	0	0	0
860	0	0	0
861	0	0	0
862	0	0	0
863	0	0	0
864	0	0	0
865	0	0	0
866	0	0	0
867	0	0	0
868	0	0	0
869	0	0	0
870	0	0	0
871	0	0	0
872	0	0	0
873	0	0	0
874	0	0	0
875	0	0	0
876	0	0	0
877	0	0	0
878	0	0	0
879	0	0	0
880	0	0	0
881	0	0	0
882	0	0	0
883	0	0	0
884	0	0	0
885	0	0	0
886	0	0	0
887	0	0	0
888	0	0	0
889	0	0	0
890	0	0	0
891	0	0	0
892	0	0	0
893	0	0	0
894	0	0	0
895	0	0	0
896	0	0	0
897	0	0	0
898	0	0	0
899	0	0	0
900	0	0	0
901	0	0	0
902	0	0	0
903	0	0	0
904	0	0	0
905	0	0	0
906	0	0	0
907	0	0	0
908	0	0	0
909	0	0	0
910	0	0	0
911	0	0	0
912	0	0	0
913	0	0	0
914	0	0	0
915	0	0	0
916	0	0	0
917	0	0	0
918	0	0	0
919	0	0	0
920	0	0	0
921	0	0	0
922	0	0	0
923	0	0	0
924	0	0	0
925	0	0	0
926	0	0	0
927	0	0	0
928	0	0	0
929	0	0	0
930	0	0	0
931	0	0	0
932	0	0	0
933	0	0	0
934	0	0	0
935	0	0	0
936	0	0	0
937	0	0	0
938	0	0	0
939	0	0	0
940	0	0	0
941	0	0	0
942	0	0	0
943	0	0	0
944	0	0	0
945	0	0	0
946	0	0	0
947	0	0	0
948	0	0	0
949	0	0	0
950	0	0	0
951	0	0	0
952	0	0	0
953	0	0	0
954	0	0	0
955	0	0	0
956	0	0	0
957	0	0	0
958	0	0	0
959	0	0	0
960	0	0	0
961	0	0	0
962	0	0	0
963	0	0	0
964	0	0	0
965	0	0	0
966	0	0	0
967	0	0	0
968	0	0	0
969	0	0	0
970	0	0	0
971	0	0	0
972	0	0	0
973	0	0	0
974	0	0	0
975	0	0	0
976	0	0	0
977	0	0	0
978	0	0	0
979	0	0	0
980	0	0	0
981	0	0	0
982	0	0	0
983	0	0	0
984	0	0	0
985	0	0	0
986	0	0	0
987	0	0	0
988	0	0	0
989	0	0	0
990	0	0	0
991	0	0	0
992	0	0	0
993	0	0	0
994	0	0	0
995	0	0	0
996	0	0	0
997	0	0	0
998	0	0	0
999	0	0	0
