# Supplementary material for: Phasor-based hyperspectral snapshot microscopy allows fast imaging of live, three-dimensional tissues for biomedical applications
Source: Commun Biol. 2021 Jun 11;4:721. doi: 10.1038/s42003-021-02266-z (PMC8195998; doi:10.1038/s42003-021-02266-z)
Supplement: Supplementary file 12 — Supplementary Data 6 [file 42003_2021_2266_MOESM12_ESM.xlsx]

## Sheet: Sheet1
x	ratio	std		y	ratio	std		z	ratio	std
0.636	0.62159	0.05963		0.636	0.58242	0.04183		1	0.68739	0.07895
1.272	0.61945	0.03548		1.272	0.60061	0.05281		2	0.69348	0.07514
1.908	0.61378	0.03117		1.908	0.5708	0.04831		3	0.69291	0.06502
2.544	0.62605	0.0299		2.544	0.56998	0.05005		4	0.69814	0.04472
3.18	0.62628	0.03075		3.18	0.55666	0.04839		5	0.75998	0.03909
3.816	0.61123	0.03004		3.816	0.62097	0.04799		6	0.79839	0.03953
4.452	0.61707	0.02931		4.452	0.63594	0.03353		7	0.79255	0.04718
5.088	0.62292	0.03371		5.088	0.62085	0.03478		8	0.75325	0.04203
5.724	0.61625	0.0315		5.724	0.6094	0.03201		9	0.71548	0.04485
6.36	0.61789	0.03077		6.36	0.60368	0.03219		10	0.71601	0.04048
6.996	0.60898	0.03459		6.996	0.61422	0.02931		11	0.69167	0.0386
7.632	0.61132	0.03735		7.632	0.60988	0.03315		12	0.65586	0.03495
8.268	0.62573	0.03333		8.268	0.60896	0.042		13	0.61577	0.03199
8.904	0.63073	0.02691		8.904	0.58615	0.05338		14	0.61532	0.02991
9.54	0.61889	0.02789		9.54	0.59753	0.08246		15	0.63766	0.03011
10.176	0.62693	0.02936		10.176	0.61227	0.03883		16	0.67474	0.03683
10.812	0.62741	0.02758		10.812	0.64078	0.02956		17	0.63885	0.03636
11.448	0.61532	0.03425		11.448	0.65327	0.03269		18	0.61461	0.03143
12.084	0.58995	0.03286		12.084	0.68102	0.0336		19	0.55727	0.02841
12.72	0.57983	0.0332		12.72	0.69191	0.03559		20	0.56698	0.02608
13.356	0.58129	0.02926		13.356	0.68441	0.03379		21	0.55461	0.03398
13.992	0.59938	0.03389		13.992	0.68194	0.03663		22	0.5694	0.02791
14.628	0.60893	0.04143		14.628	0.67419	0.04138		23	0.58464	0.02675
15.264	0.59981	0.05296		15.264	0.66093	0.04315		24	0.61006	0.02606
15.9	0.60182	0.02926		15.9	0.67064	0.03636		25	0.62108	0.02558
16.536	0.6118	0.02701		16.536	0.66241	0.02424		26	0.63406	0.02947
17.172	0.62387	0.02834		17.172	0.64666	0.02801		27	0.62379	0.03333
17.808	0.62233	0.0204		17.808	0.63454	0.02732		28	0.61719	0.02911
18.444	0.62771	0.02176		18.444	0.63187	0.03051		29	0.61337	0.03062
19.08	0.62949	0.02182		19.08	0.62547	0.02993		30	0.60799	0.02349
19.716	0.62549	0.02199		19.716	0.62427	0.02951		31	0.60288	0.02439
20.352	0.61766	0.02393		20.352	0.62023	0.03137		32	0.59056	0.02547
20.988	0.61817	0.02483		20.988	0.61843	0.03012		33	0.59737	0.02277
21.624	0.61011	0.02625		21.624	0.61816	0.03011		34	0.58466	0.03419
22.26	0.61117	0.02791		22.26	0.61873	0.0343		35	0.55791	0.04086
22.896	0.60945	0.0253		22.896	0.61664	0.03321		36	0.55697	0.03548
23.532	0.60847	0.0246		23.532	0.60593	0.02837		37	0.55843	0.04022
24.168	0.61494	0.0307		24.168	0.58346	0.03679		38	0.55971	0.0425
24.804	0.62057	0.03014		24.804	0.54856	0.04526		39	0.55896	0.0395
25.44	0.62766	0.02847		25.44	0.54766	0.04478		40	0.55917	0.03798
26.076	0.62121	0.03064		26.076	0.55326	0.04138		41	0.55896	0.03728
26.712	0.63489	0.0292		26.712	0.56943	0.04127		42	0.56633	0.04087
27.348	0.63341	0.029		27.348	0.60235	0.03967		43	0.56977	0.04163
27.984	0.63191	0.02924		27.984	0.62667	0.02689		44	0.57257	0.03753
28.62	0.62428	0.02953		28.62	0.62802	0.02291		45	0.57642	0.03881
29.256	0.62048	0.02239		29.256	0.62916	0.02692		46	0.58487	0.04121
29.892	0.61558	0.02682		29.892	0.62063	0.02544		47	0.59156	0.03746
30.528	0.61831	0.0263		30.528	0.60654	0.034		48	0.57383	0.03808
31.164	0.62369	0.02893		31.164	0.61189	0.03246		49	0.56089	0.03423
31.8	0.61386	0.0346		31.8	0.61209	0.03399		50	0.59019	0.03148
32.436	0.61202	0.03785		32.436	0.62045	0.02953		51	0.62017	0.02521
33.072	0.61614	0.03624		33.072	0.62469	0.04262		52	0.61213	0.02592
33.708	0.61876	0.03425		33.708	0.62013	0.04774		53	0.58718	0.02614
34.344	0.62447	0.03287		34.344	0.61023	0.04853		54	0.56286	0.03889
34.98	0.61994	0.02757		34.98	0.58458	0.0537		55	0.56625	0.04266
35.616	0.60401	0.02317		35.616	0.55994	0.06084		56	0.58477	0.04088
36.252	0.60383	0.02459		36.252	0.54796	0.06427		57	0.58961	0.042
36.888	0.61115	0.02638		36.888	0.58009	0.0464		58	0.575	0.04683
37.524	0.62349	0.02791		37.524	0.58401	0.04899		59	0.55993	0.04063
38.16	0.61502	0.02858		38.16	0.58815	0.05235		60	0.56051	0.03822
38.796	0.61408	0.02578		38.796	0.59624	0.04651		61	0.56314	0.03998
39.432	0.61097	0.02828		39.432	0.58768	0.04011		62	0.55683	0.04231
40.068	0.61339	0.02592		40.068	0.57738	0.03924		63	0.53081	0.04667
40.704	0.60783	0.02551		40.704	0.58144	0.05147		64	0.51153	0.04265
41.34	0.60247	0.02419		41.34	0.58211	0.05579		65	0.53064	0.04547
41.976	0.59145	0.02418		41.976	0.57175	0.03155		66	0.54224	0.05193
42.612	0.57897	0.02581		42.612	0.58424	0.04217		67	0.54681	0.05117
43.248	0.5846	0.02643		43.248	0.59316	0.04375		68	0.54885	0.03991
43.884	0.58771	0.02994		43.884	0.60159	0.03374		69	0.55022	0.04254
44.52	0.59064	0.03531		44.52	0.61567	0.02795		70	0.56115	0.05545
45.156	0.59026	0.0337		45.156	0.63668	0.02989		71	0.56355	0.06019
45.792	0.59053	0.02962		45.792	0.64007	0.03034
46.428	0.59412	0.02615		46.428	0.6146	0.02931
47.064	0.59422	0.02481		47.064	0.59653	0.03115
47.7	0.59568	0.02516		47.7	0.59885	0.02566
48.336	0.60138	0.02521		48.336	0.60127	0.02676
48.972	0.60368	0.02728		48.972	0.61029	0.02468
49.608	0.60284	0.03009		49.608	0.61583	0.0309
50.244	0.6007	0.03238		50.244	0.6242	0.03237
50.88	0.60319	0.03446		50.88	0.61907	0.03086
51.516	0.59905	0.03425		51.516	0.61992	0.02847
52.152	0.59964	0.0301		52.152	0.61955	0.02809
52.788	0.59211	0.02758		52.788	0.62137	0.02557
53.424	0.58633	0.0226		53.424	0.61209	0.02801
54.06	0.5833	0.02194		54.06	0.60829	0.02564
54.696	0.58386	0.02317		54.696	0.60971	0.02741
55.332	0.58909	0.02707		55.332	0.62472	0.02976
55.968	0.59456	0.02793		55.968	0.63898	0.02739
56.604	0.59281	0.02529		56.604	0.6433	0.02549
57.24	0.5955	0.02415		57.24	0.63315	0.02762
57.876	0.59425	0.03004		57.876	0.61914	0.02553
58.512	0.59571	0.03139		58.512	0.61087	0.02565
59.148	0.58699	0.03238		59.148	0.61663	0.02513
59.784	0.58667	0.03467		59.784	0.62139	0.02992
60.42	0.58907	0.03925		60.42	0.61838	0.02679
61.056	0.58738	0.03451		61.056	0.61425	0.02754
61.692	0.58677	0.03379		61.692	0.62035	0.02992
62.328	0.58159	0.02933		62.328	0.62932	0.03032
62.964	0.58309	0.02445		62.964	0.63322	0.02826
63.6	0.57846	0.02941		63.6	0.63318	0.03059
64.236	0.58253	0.03063		64.236	0.64139	0.02809
64.872	0.59463	0.03056		64.872	0.64572	0.03022
65.508	0.60303	0.03196		65.508	0.64343	0.02812
66.144	0.59777	0.03673		66.144	0.63569	0.02419
66.78	0.60469	0.02966		66.78	0.6333	0.02374
67.416	0.60613	0.03216		67.416	0.63818	0.02023
68.052	0.60986	0.02783		68.052	0.64343	0.01935
68.688	0.60907	0.02483		68.688	0.6505	0.01925
69.324	0.61997	0.02493		69.324	0.65445	0.02168
69.96	0.61543	0.02798		69.96	0.66305	0.02126
70.596	0.62067	0.0289		70.596	0.66246	0.02438
71.232	0.62354	0.03061		71.232	0.67406	0.02944
71.868	0.63122	0.03298		71.868	0.67114	0.03285
72.504	0.6357	0.03494		72.504	0.66303	0.03239
73.14	0.63286	0.03438		73.14	0.65005	0.03677
73.776	0.62888	0.03208		73.776	0.64211	0.03469
74.412	0.6312	0.03441		74.412	0.64526	0.02964
75.048	0.64297	0.03189		75.048	0.64427	0.02842
75.684	0.64601	0.03702		75.684	0.64663	0.0246
76.32	0.63696	0.03284		76.32	0.63992	0.02829
76.956	0.62891	0.04227		76.956	0.64243	0.02726
77.592	0.61951	0.04299		77.592	0.64899	0.02987
78.228	0.61921	0.04026		78.228	0.65332	0.03234
78.864	0.61426	0.03588		78.864	0.65536	0.03185
79.5	0.62011	0.04059		79.5	0.64586	0.0351
80.136	0.62453	0.0424		80.136	0.64	0.0437
80.772	0.63574	0.0471		80.772	0.63031	0.03923
81.408	0.63504	0.04666		81.408	0.61951	0.03732
82.044	0.63887	0.04703		82.044	0.60708	0.03296
82.68	0.64445	0.04697		82.68	0.61376	0.02876
83.316	0.64994	0.04469		83.316	0.62007	0.02755
83.952	0.6523	0.04488		83.952	0.62288	0.02282
84.588	0.65876	0.04358		84.588	0.62415	0.02566
85.224	0.66735	0.04739		85.224	0.6265	0.02527
85.86	0.66814	0.04693		85.86	0.62578	0.0255
86.496	0.67305	0.04775		86.496	0.61864	0.02531
87.132	0.66666	0.04617		87.132	0.6297	0.02296
87.768	0.66022	0.0498		87.768	0.63486	0.0218
88.404	0.6534	0.05214		88.404	0.6432	0.02194
89.04	0.64975	0.04247		89.04	0.64734	0.02312
89.676	0.65188	0.04358		89.676	0.651	0.02821
90.312	0.65817	0.04455		90.312	0.64641	0.03054
90.948	0.65234	0.04249		90.948	0.63853	0.0235
91.584	0.64196	0.03692		91.584	0.6335	0.02519
92.22	0.65309	0.03768		92.22	0.62927	0.02796
92.856	0.67023	0.0416		92.856	0.62753	0.02884
93.492	0.68259	0.0484		93.492	0.63017	0.02503
94.128	0.67386	0.04506		94.128	0.62143	0.02552
94.764	0.6616	0.04045		94.764	0.603	0.03365
95.4	0.65427	0.04117		95.4	0.59606	0.03328
96.036	0.64071	0.04653		96.036	0.59482	0.03333
96.672	0.65431	0.05216		96.672	0.60311	0.03577
97.308	0.66296	0.05675		97.308	0.59929	0.0411
97.944	0.68658	0.06172		97.944	0.59095	0.0416
98.58	0.6543	0.05719		98.58	0.57138	0.03973
99.216	0.64313	0.05398		99.216	0.56193	0.03751
