# Supplementary material for: Phasor-based hyperspectral snapshot microscopy allows fast imaging of live, three-dimensional tissues for biomedical applications
Source: Commun Biol. 2021 Jun 11;4:721. doi: 10.1038/s42003-021-02266-z (PMC8195998; doi:10.1038/s42003-021-02266-z)
Supplement: Supplementary file 13 — Supplementary Data 7 [file 42003_2021_2266_MOESM13_ESM.xlsx]

## Sheet: Sheet1
aq. humor	cornea	retina	optic nerve
0.2427	0.29969	0.29657	0.25282
0.25447	0.32763	0.31889	0.2748
0.23421	0.32841	0.29181	0.24994
0.2423	0.35159	0.29436	0.25785
0.25623	0.37053	0.30244	0.25558
0.24295	0.3024	0.27658	0.22255
0.21846	0.29518	0.26043	0.20166
0.23448	0.32635	0.27462	0.21572
0.28366	0.35762	0.32418	0.27362
0.3258	0.40834	0.37233	0.32982
0.29626	0.3596	0.31564	0.2883
0.26036	0.29549	0.24752	0.23185
0.28789	0.34285	0.2936	0.2621
0.30488	0.35925	0.30349	0.28353
0.28424	0.34429	0.2816	0.25464
0.30411	0.33027	0.2724	0.25021
